# Supplementary material for: The genome landscape of Hong Kong feral cattle as a unique genetic resource
Source: iScience. 2026 Mar 24;29(4):115465. doi: 10.1016/j.isci.2026.115465 (PMC13091034; doi:10.1016/j.isci.2026.115465)
Supplement: Table S1. Summary of sequencing data, related to STAR Methods [file mmc2.xlsx]

## Sheet: Table S1
Table S1. Summary of sequencing data, related to STAR Methods.
Breeds	Group	Code	Sample ID	Mapping rate	Mean depth (X)	X depth	Y depth	BioProject	Accession number	Origin country	Sex	Age/Developmental stage
HongKong	HongKong feral cattle	HKF	216_1B	0.9977	29.7504	27.916	0.277491	PRJCA040422	SAMC5115600	Hong Kong, China, East Asia	Female	Unknown
HongKong	HongKong feral cattle	HKF	547_1B	0.9977	30.056	27.5325	0.269216	PRJCA040422	SAMC5115601	Hong Kong, China, East Asia	Female	Unknown
HongKong	HongKong feral cattle	HKF	238_1B	0.9972	29.9998	15.5503	16.2442	PRJCA040422	SAMC5115602	Hong Kong, China, East Asia	Male	Unknown
HongKong	HongKong feral cattle	HKF	919_1B	0.9974	30.0829	15.353	16.3667	PRJCA040422	SAMC5115603	Hong Kong, China, East Asia	Male	Unknown
HongKong	HongKong feral cattle	HKF	534_1B	0.998	30.2793	27.8068	0.269947	PRJCA040422	SAMC5115604	Hong Kong, China, East Asia	Female	Unknown
HongKong	HongKong feral cattle	HKF	203_1B	0.9971	29.7383	27.3892	0.271923	PRJCA040422	SAMC5115605	Hong Kong, China, East Asia	Female	Unknown
HongKong	HongKong feral cattle	HKF	612_1B	0.9957	29.7236	28.1257	0.270357	PRJCA040422	SAMC5115606	Hong Kong, China, East Asia	Female	Unknown
HongKong	HongKong feral cattle	HKF	133_1B	0.9979	29.8761	15.1583	16.2498	PRJCA040422	SAMC5115607	Hong Kong, China, East Asia	Male	Unknown
HongKong	HongKong feral cattle	HKF	525_1B	0.9976	29.8757	27.8818	0.26873	PRJCA040422	SAMC5115608	Hong Kong, China, East Asia	Female	Unknown
HongKong	HongKong feral cattle	HKF	532_1B	0.9974	29.8787	14.9833	16.4216	PRJCA040422	SAMC5115609	Hong Kong, China, East Asia	Male	Unknown
HongKong	HongKong feral cattle	HKF	205_1B	0.9979	29.8686	27.4352	0.27153	PRJCA040422	SAMC5115610	Hong Kong, China, East Asia	Female	Unknown
HongKong	HongKong feral cattle	HKF	244_1B	0.9974	30.4348	28.7672	0.302359	PRJCA040422	SAMC5115611	Hong Kong, China, East Asia	Female	Unknown
HongKong	HongKong feral cattle	HKF	460_1B	0.9973	29.4371	14.8759	15.9778	PRJCA040422	SAMC5115612	Hong Kong, China, East Asia	Male	Unknown
HongKong	HongKong feral cattle	HKF	218_1B	0.998	29.9266	27.8562	0.270553	PRJCA040422	SAMC5115613	Hong Kong, China, East Asia	Female	Unknown
HongKong	HongKong feral cattle	HKF	516_1B	0.9973	30.0948	15.2037	15.5299	PRJCA040422	SAMC5115614	Hong Kong, China, East Asia	Male	Unknown
HongKong	HongKong feral cattle	HKF	654_1B	0.9976	29.6415	27.7099	0.278919	PRJCA040422	SAMC5115615	Hong Kong, China, East Asia	Female	Unknown
HongKong	HongKong feral cattle	HKF	747_1B	0.9966	30.0905	15.202	15.5661	PRJCA040422	SAMC5115616	Hong Kong, China, East Asia	Male	Unknown
HongKong	HongKong feral cattle	HKF	231_1B	0.9975	30.0124	15.053	15.8995	PRJCA040422	SAMC5115617	Hong Kong, China, East Asia	Male	Unknown
HongKong	HongKong feral cattle	HKF	111_1B	0.9978	30.0506	15.1396	16.4302	PRJCA040422	SAMC5115618	Hong Kong, China, East Asia	Male	Unknown
HongKong	HongKong feral cattle	HKF	230_1B	0.998	29.7624	27.7296	0.27635	PRJCA040422	SAMC5115619	Hong Kong, China, East Asia	Female	Unknown
HongKong	HongKong feral cattle	HKF	913_1B	0.9977	29.898	15.0513	15.7105	PRJCA040422	SAMC5115620	Hong Kong, China, East Asia	Male	Unknown
HongKong	HongKong feral cattle	HKF	769_1B	0.9979	29.8754	15.2602	16.5114	PRJCA040422	SAMC5115621	Hong Kong, China, East Asia	Male	Unknown
HongKong	HongKong feral cattle	HKF	910_1B	0.9977	30.087	28.4107	0.292622	PRJCA040422	SAMC5115622	Hong Kong, China, East Asia	Female	Unknown
HongKong	HongKong feral cattle	HKF	789_1B	0.9976	29.9465	27.8999	0.279386	PRJCA040422	SAMC5115623	Hong Kong, China, East Asia	Female	Unknown
HongKong	HongKong feral cattle	HKF	914_1B	0.9975	29.5644	14.8856	15.7773	PRJCA040422	SAMC5115624	Hong Kong, China, East Asia	Male	Unknown
HongKong	HongKong feral cattle	HKF	915_1B	0.9972	29.5958	27.361	0.264908	PRJCA040422	SAMC5115625	Hong Kong, China, East Asia	Female	Unknown
HongKong	HongKong feral cattle	HKF	917_1B	0.9976	30.0766	15.2128	16.1427	PRJCA040422	SAMC5115626	Hong Kong, China, East Asia	Male	Unknown
HongKong	HongKong feral cattle	HKF	786_1B	0.9971	29.4368	27.2343	0.273385	PRJCA040422	SAMC5115627	Hong Kong, China, East Asia	Female	Unknown
HongKong	HongKong feral cattle	HKF	765_1B	0.9979	29.9721	27.9882	0.283088	PRJCA040422	SAMC5115628	Hong Kong, China, East Asia	Female	Unknown
HongKong	HongKong feral cattle	HKF	760_1B	0.9973	29.7877	27.5259	0.284377	PRJCA040422	SAMC5115629	Hong Kong, China, East Asia	Female	Unknown
Hainan	East Asian indicine	EAI	HN006M	0.9973	10.98	9.68	11.11	PRJNA658727	SAMN16047212	South China, East Asia	Male	Unknown
Hainan	East Asian indicine	EAI	HN011M	0.9975	11.65	11.04	13.21	PRJNA658727	SAMN16047213	South China, East Asia	Male	Unknown
Hainan	East Asian indicine	EAI	HN012M	0.9974	9.57	9.72	12.09	PRJNA658727	SAMN16047214	South China, East Asia	Male	Unknown
Hainan	East Asian indicine	EAI	HN014M	0.9975	9.23	9.74	11.23	PRJNA658727	SAMN16047215	South China, East Asia	Male	Unknown
Hainan	East Asian indicine	EAI	HN018M	0.9976	9.1	8.84	10.54	PRJNA658727	SAMN16047216	South China, East Asia	Male	Unknown
Hainan	East Asian indicine	EAI	HN019M	0.9974	8.89	9.78	11.11	PRJNA658727	SAMN16047217	South China, East Asia	Male	Unknown
Hainan	East Asian indicine	EAI	HN024M	0.9973	8.76	8.82	10.27	PRJNA658727	SAMN16047218	South China, East Asia	Male	Unknown
Hainan	East Asian indicine	EAI	HN025M	0.9975	8.95	9.41	10.71	PRJNA658727	SAMN16047219	South China, East Asia	Male	Unknown
Hainan	East Asian indicine	EAI	HN026M	0.9978	8.95	8.88	9.15	PRJNA658727	SAMN16047220	South China, East Asia	Male	Unknown
Hainan	East Asian indicine	EAI	HN031M	0.9971	9.26	9.9	11.19	PRJNA658727	SAMN16047223	South China, East Asia	Male	Unknown
Hainan	East Asian indicine	EAI	HN12	0.9915	11.12	10.38	0.1	PRJNA379859	SAMN06699069	South China, East Asia	Female	Unknown
Hainan	East Asian indicine	EAI	SRR2016638	0.9955	10.6065	5.6076	5.93013	PRJNA283480	SAMN03652991	South China, East Asia	Male	Unknown
Hainan	East Asian indicine	EAI	SRR2016639	0.9949	11.3136	11.1955	0.132871	PRJNA283480	SAMN03652992	South China, East Asia	Female	Unknown
Weizhou	East Asian indicine	EAI	WZ1	0.9976	13.03	6.51	5.95	PRJNA658727	SAMN24405228	South China, East Asia	Male	Unknown
Weizhou	East Asian indicine	EAI	WZ22A	0.9979	13.93	12.93	0.15	PRJNA658727	SAMN24405229	South China, East Asia	Female	Unknown
Weizhou	East Asian indicine	EAI	WZ23	0.9969	11.34	5.34	6.45	PRJNA658727	SAMN24405230	South China, East Asia	Male	Unknown
Weizhou	East Asian indicine	EAI	WZ23A	0.9974	14.04	7.17	7.64	PRJNA658727	SAMN24405231	South China, East Asia	Male	Unknown
Weizhou	East Asian indicine	EAI	WZ27	0.9974	11.06	5.35	6.62	PRJNA658727	SAMN24405233	South China, East Asia	Male	Unknown
Weizhou	East Asian indicine	EAI	WZ28	0.9973	11.55	5.52	6.59	PRJNA658727	SAMN24405234	South China, East Asia	Male	Unknown
Weizhou	East Asian indicine	EAI	WZ28A	0.9977	14.23	7.31	7.43	PRJNA658727	SAMN24405235	South China, East Asia	Male	Unknown
Weizhou	East Asian indicine	EAI	WZ29A	0.9973	10.82	5.54	5.87	PRJNA658727	SAMN24405237	South China, East Asia	Male	Unknown
Weizhou	East Asian indicine	EAI	WZ32	0.9976	10.39	4.87	5.98	PRJNA658727	SAMN24405239	South China, East Asia	Male	Unknown
Weizhou	East Asian indicine	EAI	WZ47	0.9975	9.51	8.31	0.08	PRJNA658727	SAMN24405241	South China, East Asia	Female	Unknown
Weizhou	East Asian indicine	EAI	WZ25	0.9957	9.89	4.71	5.93	PRJNA658727	SAMN24405232	South China, East Asia	Male	Unknown
Weizhou	East Asian indicine	EAI	WZ29	0.9951	10.2	4.91	6.02	PRJNA658727	SAMN24405236	South China, East Asia	Male	Unknown
Weizhou	East Asian indicine	EAI	WZ30	0.997	9.92	4.72	5.71	PRJNA658727	SAMN24405238	South China, East Asia	Male	Unknown
Sahiwal	South Asian indicine	SAI	I321	0.9946	9.88	9.05	0.07	PRJNA658727	SAMN16123957	Pakisitan, South Asia	Female	Unknown
Sahiwal	South Asian indicine	SAI	C321	0.9949	9.69	8.98	0.07	PRJNA658727	SAMN16123981	Pakisitan, South Asia	Female	Unknown
Sahiwal	South Asian indicine	SAI	SA9	0.995	10.4	5.1	5.62	PRJNA658727	SAMN16085987	Pakisitan, South Asia	Male	Unknown
Sahiwal	South Asian indicine	SAI	I319	0.995	10.14	5.08	5.66	PRJNA658727	SAMN16123955	Pakisitan, South Asia	Male	Unknown
Sahiwal	South Asian indicine	SAI	I320	0.994	12.46	6.17	6.65	PRJNA658727	SAMN16123956	Pakisitan, South Asia	Male	Unknown
Sahiwal	South Asian indicine	SAI	I323	0.9946	11.99	11.07	0.08	PRJNA658727	SAMN16123958	Pakisitan, South Asia	Female	Unknown
Sahiwal	South Asian indicine	SAI	Sha3b	0.9955	20.96	19.17	0.15	PRJNA379859	SAMN08862748	Pakisitan, South Asia	Female	Unknown
Sahiwal	South Asian indicine	SAI	SA5	0.9983	10.4	5	5.61	PRJNA658727	SAMN16085985	Pakisitan, South Asia	Male	Unknown
Sahiwal	South Asian indicine	SAI	SA8	0.9301	9.55	4.75	5.16	PRJNA658727	SAMN16085986	Pakisitan, South Asia	Male	Unknown
Sahiwal	South Asian indicine	SAI	S322	0.9947	13.74	12.96	0.1	PRJNA658727	SAMN16123979	Pakisitan, South Asia	Female	Unknown
Thawalam	South Asian indicine	SAI	B5	0.9783	8.96	4.37	4.87	PRJNA658727	SAMN16047150	Sri Lanka, South Asia	Male	Unknown
Thawalam	South Asian indicine	SAI	B9	0.9966	11.03	5.43	6.1	PRJNA658727	SAMN16047152	Sri Lanka, South Asia	Male	Unknown
Thawalam	South Asian indicine	SAI	B10	0.9922	9.69	4.94	5.3	PRJNA658727	SAMN16047153	Sri Lanka, South Asia	Male	Unknown
Thawalam	South Asian indicine	SAI	B11	0.9961	10.49	10.06	0.08	PRJNA658727	SAMN16047154	Sri Lanka, South Asia	Female	Unknown
Thawalam	South Asian indicine	SAI	B12	0.9843	9.43	4.78	5.58	PRJNA658727	SAMN16047155	Sri Lanka, South Asia	Male	Unknown
Thawalam	South Asian indicine	SAI	B14	0.9961	9.43	4.76	5.08	PRJNA658727	SAMN16047157	Sri Lanka, South Asia	Male	Unknown
Thawalam	South Asian indicine	SAI	B7	0.9731	8.96	4.5	5.02	PRJNA658727	SAMN16047151	Sri Lanka, South Asia	Male	Unknown
Thawalam	South Asian indicine	SAI	H5	0.984	11.51	5.66	6.39	PRJNA658727	SAMN16047163	Sri Lanka, South Asia	Male	Unknown
Thawalam	South Asian indicine	SAI	H6	0.9954	9.14	4.48	4.77	PRJNA658727	SAMN16047164	Sri Lanka, South Asia	Male	Unknown
Thawalam	South Asian indicine	SAI	H8	0.9959	9.76	4.82	5.54	PRJNA658727	SAMN16047166	Sri Lanka, South Asia	Male	Unknown
Dhanni	South Asian indicine	SAI	I346	0.9795	9.31	5.02	4.89	PRJNA658727	SAMN16123988	Pakisitan, South Asia	Male	Unknown
Dhanni	South Asian indicine	SAI	I340	0.9946	14.03	12.63	0.1	PRJNA658727	SAMN16123972	Pakisitan, South Asia	Female	Unknown
Dhanni	South Asian indicine	SAI	I341	0.9934	12.39	6.04	6.83	PRJNA658727	SAMN16123973	Pakisitan, South Asia	Male	Unknown
Dhanni	South Asian indicine	SAI	I348	0.9929	9.6	8.99	0.11	PRJNA658727	SAMN16123990	Pakisitan, South Asia	Female	Unknown
Dhanni	South Asian indicine	SAI	DH2M	0.9955	10.31	4.88	5.51	PRJNA658727	SAMN16085997	Pakisitan, South Asia	Male	Unknown
Dhanni	South Asian indicine	SAI	I347	0.9943	9.68	4.81	5.61	PRJNA658727	SAMN16123989	Pakisitan, South Asia	Male	Unknown
Dhanni	South Asian indicine	SAI	DH1M	0.9901	10.28	4.99	5.42	PRJNA658727	SAMN16085996	Pakisitan, South Asia	Male	Unknown
Dhanni	South Asian indicine	SAI	DH3M	0.9985	10.36	8.9	0.11	PRJNA658727	SAMN16085998	Pakisitan, South Asia	Female	Unknown
Dhanni	South Asian indicine	SAI	DH7F	0.9978	10.5	9.57	0.11	PRJNA658727	SAMN16085994	Pakisitan, South Asia	Female	Unknown
Dhanni	South Asian indicine	SAI	DH9F	0.9973	10.18	8.81	0.1	PRJNA658727	SAMN16085995	Pakisitan, South Asia	Female	Unknown
Angus	European taurine	EUT	SRR1343172	0.9986	12.54	6.19	6.47	PRJNA176557	SAMN02839614	United Kingdom, Europe	Male	Unknown
Angus	European taurine	EUT	SRR1346376	0.9938	12.66	6.37	6.29	PRJNA176557	SAMN02841106	United Kingdom, Europe	Male	Unknown
Angus	European taurine	EUT	SRR1355237	0.9954	13.78	7	6.9	PRJNA176557	SAMN02843061	United Kingdom, Europe	Male	Unknown
Angus	European taurine	EUT	SRR1355239	0.9954	13.98	6.35	6.21	PRJNA176557	SAMN02843063	United Kingdom, Europe	Male	Unknown
Angus	European taurine	EUT	SRR1365103	0.9886	15.37	7.94	8.07	PRJNA176557	SAMN02843121	United Kingdom, Europe	Male	Unknown
Angus	European taurine	EUT	SRR1365113	0.9909	13.75	6.83	6.81	PRJNA176557	SAMN02843102	United Kingdom, Europe	Male	Unknown
Angus	European taurine	EUT	SRR1365129	0.9903	15.5	7.93	7.94	PRJNA176557	SAMN02843131	United Kingdom, Europe	Male	Unknown
Angus	European taurine	EUT	SRR1365144	0.993	16.27	7.99	7.56	PRJNA176557	SAMN02843103	United Kingdom, Europe	Male	Unknown
Angus	European taurine	EUT	SRR1425124	0.9942	16.44	8.36	8.45	PRJNA176557	SAMN02843152	United Kingdom, Europe	Male	Unknown
Angus	European taurine	EUT	SRR1425145	0.9931	13.15	6.6	6.75	PRJNA176557	SAMN02843147	United Kingdom, Europe	Male	Unknown
Hereford	European taurine	EUT	SRR1346381	0.9897	10.73	5.52	6.74	PRJNA176557	SAMN02841115	United Kingdom, Europe	Male	Unknown
Hereford	European taurine	EUT	SRR1346385	0.9904	11.38	5.84	5.81	PRJNA176557	SAMN02841114	United Kingdom, Europe	Male	Unknown
Hereford	European taurine	EUT	SRR1346387	0.9911	11.87	6.03	6.02	PRJNA176557	SAMN02841108	United Kingdom, Europe	Male	Unknown
Hereford	European taurine	EUT	SRR1348590	0.9928	12.19	5.93	6.12	PRJNA176557	SAMN02842710	United Kingdom, Europe	Male	Unknown
Hereford	European taurine	EUT	SRR1365107	0.9377	12.51	6.1	6.19	PRJNA176557	SAMN02843111	United Kingdom, Europe	Male	Unknown
Hereford	European taurine	EUT	SRR1365110	0.9898	12.71	6.24	6.25	PRJNA176557	SAMN02843097	United Kingdom, Europe	Male	Unknown
Hereford	European taurine	EUT	SRR1365124	0.9913	14.95	7.55	7.13	PRJNA176557	SAMN02843135	United Kingdom, Europe	Male	Unknown
Hereford	European taurine	EUT	SRR1365126	0.9932	15.77	8.3	8.15	PRJNA176557	SAMN02843134	United Kingdom, Europe	Male	Unknown
Hereford	European taurine	EUT	SRR1365128	0.993	15.2	7.8	7.79	PRJNA176557	SAMN02843132	United Kingdom, Europe	Male	Unknown
Hereford	European taurine	EUT	SRR1365131	0.992	15.32	7.71	7.23	PRJNA176557	SAMN02843133	United Kingdom, Europe	Male	Unknown
Finncattle	European taurine	EUT	ERR2734942	0.9984	10.98	10.57	0.09	PRJEB28185	SAMEA4827182	Finland, Europe	Female	Unknown
Finncattle	European taurine	EUT	ERR2734943	0.9985	10.91	10.42	0.08	PRJEB28185	SAMEA4827183	Finland, Europe	Female	Unknown
Finncattle	European taurine	EUT	ERR2734945	0.9985	11.06	10.59	0.08	PRJEB28185	SAMEA4827185	Finland, Europe	Female	Unknown
Finncattle	European taurine	EUT	ERR2734946	0.9983	10.75	10.42	0.08	PRJEB28185	SAMEA4827186	Finland, Europe	Female	Unknown
Finncattle	European taurine	EUT	ERR2734947	0.9977	8.25	8.08	0.06	PRJEB28185	SAMEA4827187	Finland, Europe	Female	Unknown
Finncattle	European taurine	EUT	ERR2734944	0.9984	10.54	10.14	0.08	PRJEB28185	SAMEA4827184	Finland, Europe	Female	Unknown
Finncattle	European taurine	EUT	ERR2734951	0.998	10.34	9.89	0.08	PRJEB28185	SAMEA4827191	Finland, Europe	Female	Unknown
Finncattle	European taurine	EUT	ERR2734948	0.9989	10.7	10.4	0.08	PRJEB28185	SAMEA4827188	Finland, Europe	Female	Unknown
Finncattle	European taurine	EUT	ERR2734949	0.9979	10.99	10.3	0.08	PRJEB28185	SAMEA4827189	Finland, Europe	Female	Unknown
Finncattle	European taurine	EUT	ERR2734950	0.9915	10.12	9.77	0.08	PRJEB28185	SAMEA4827190	Finland, Europe	Female	Unknown
Hanwoo	Northeast Asian taurine	NEAT	SRR934433	0.9911	12.2428	6.37	6.33	PRJNA210519	SAMN02225751	Korea, Northeast Asia	Male	Unknown
Hanwoo	Northeast Asian taurine	NEAT	SRR934434	0.9986	12.5103	6.36	6.49	PRJNA210519	SAMN02225752	Korea, Northeast Asia	Male	Unknown
Hanwoo	Northeast Asian taurine	NEAT	SRR934400	0.9979	12.0924	11.78	0.11	PRJNA210519	SAMN02225729	Korea, Northeast Asia	Female	Unknown
Hanwoo	Northeast Asian taurine	NEAT	SRR934418	0.9981	13.2806	6.82	7.01	PRJNA210519	SAMN02225747	Korea, Northeast Asia	Male	Unknown
Hanwoo	Northeast Asian taurine	NEAT	SRR934432	0.9984	13.5425	6.67	7.2	PRJNA210519	SAMN02225750	Korea, Northeast Asia	Male	Unknown
Hanwoo	Northeast Asian taurine	NEAT	SRR934415	0.9985	12.992	6.76	6.55	PRJNA210519	SAMN02225744	Korea, Northeast Asia	Male	Unknown
Hanwoo	Northeast Asian taurine	NEAT	SRR934417	0.9982	12.7709	6.74	6.4	PRJNA210519	SAMN02225746	Korea, Northeast Asia	Male	Unknown
Hanwoo	Northeast Asian taurine	NEAT	SRR934397	0.9977	8.3728	7.62	0.08	PRJNA210519	SAMN02225726	Korea, Northeast Asia	Female	Unknown
Hanwoo	Northeast Asian taurine	NEAT	SRR934419	0.9982	12.5668	6.42	6.64	PRJNA210519	SAMN02225748	Korea, Northeast Asia	Male	Unknown
Hanwoo	Northeast Asian taurine	NEAT	SRR934435	0.998	11.4713	5.78	6.04	PRJNA210519	SAMN02225753	Korea, Northeast Asia	Male	Unknown
Hanwoo	Northeast Asian taurine	NEAT	SRR934395	0.9972	9.6278	8.63	0.1	PRJNA210519	SAMN02225724	Korea, Northeast Asia	Female	Unknown
Hanwoo	Northeast Asian taurine	NEAT	SRR934398	0.9963	10.1025	10.49	0.31	PRJNA210519	SAMN02225727	Korea, Northeast Asia	Female	Unknown
Hanwoo	Northeast Asian taurine	NEAT	SRR934401	0.9979	13.3862	12.75	0.11	PRJNA210519	SAMN02225732	Korea, Northeast Asia	Female	Unknown
Hanwoo	Northeast Asian taurine	NEAT	SRR934437	0.9983	11.8099	5.85	6.21	PRJNA210519	SAMN02225755	Korea, Northeast Asia	Male	Unknown
Hanwoo	Northeast Asian taurine	NEAT	SRR934436	0.9986	11.3457	5.86	5.85	PRJNA210519	SAMN02225754	Korea, Northeast Asia	Male	Unknown
Fuzhou	Northeast Asian taurine	NEAT	FZ10A	0.9984	13.6816	11.9941	0.0665464	PRJNA1085861	SAMN40348983	Northeast China, East Asia	Female	Unknown
Fuzhou	Northeast Asian taurine	NEAT	FZ11A	0.9981	16.8755	14.7968	0.0812226	PRJNA1085861	SAMN40348984	Northeast China, East Asia	Female	Unknown
Fuzhou	Northeast Asian taurine	NEAT	FZ13A	0.9982	18.4518	16.5866	0.09477	PRJNA1085861	SAMN40348986	Northeast China, East Asia	Female	Unknown
Fuzhou	Northeast Asian taurine	NEAT	FZ14A	0.9985	16.6504	15.0394	0.0875697	PRJNA1085861	SAMN40348987	Northeast China, East Asia	Female	Unknown
Fuzhou	Northeast Asian taurine	NEAT	FZ15A	0.9987	17.1326	15.5068	0.0876886	PRJNA1085861	SAMN40348988	Northeast China, East Asia	Female	Unknown
Fuzhou	Northeast Asian taurine	NEAT	FZ17A	0.9987	17.8238	15.7861	0.0886815	PRJNA1085861	SAMN40348990	Northeast China, East Asia	Female	Unknown
Fuzhou	Northeast Asian taurine	NEAT	FZ19A	0.9982	12.9482	11.6123	0.0670901	PRJNA1085861	SAMN40348992	Northeast China, East Asia	Female	Unknown
Fuzhou	Northeast Asian taurine	NEAT	FZ1A	0.9981	19.5045	17.4724	0.10418	PRJNA1085861	SAMN40348974	Northeast China, East Asia	Female	Unknown
Fuzhou	Northeast Asian taurine	NEAT	FZ20A	0.9987	18.3653	16.0688	0.0948841	PRJNA1085861	SAMN40348993	Northeast China, East Asia	Female	Unknown
Fuzhou	Northeast Asian taurine	NEAT	FZ2A	0.9982	17.0887	15.2256	0.0818113	PRJNA1085861	SAMN40348975	Northeast China, East Asia	Female	Unknown
Fuzhou	Northeast Asian taurine	NEAT	FZ4A	0.9978	17.6675	15.861	0.0940043	PRJNA1085861	SAMN40348977	Northeast China, East Asia	Female	Unknown
Fuzhou	Northeast Asian taurine	NEAT	FZ5A	0.9983	13.1106	11.8459	0.0682345	PRJNA1085861	SAMN40348978	Northeast China, East Asia	Female	Unknown
Fuzhou	Northeast Asian taurine	NEAT	FZ6A	0.9985	17.1064	15.366	0.087937	PRJNA1085861	SAMN40348979	Northeast China, East Asia	Female	Unknown
Fuzhou	Northeast Asian taurine	NEAT	FZ8A	0.9983	17.35	15.627	0.0913034	PRJNA1085861	SAMN40348981	Northeast China, East Asia	Female	Unknown
Fuzhou	Northeast Asian taurine	NEAT	FZ9A	0.9983	15.0391	13.4909	0.0757382	PRJNA1085861	SAMN40348982	Northeast China, East Asia	Female	Unknown
Buffalo	China	Buffalo	XJ16	0.9849	19.8555	11.1001	8.33053	PRJNA547460	SAMN11964505	China	Male	Unknown
Buffalo	China	Buffalo	XJ17	0.9829	18.6192	10.3054	7.64767	PRJNA547460	SAMN11964506	China	Male	Unknown
Banteng	Indonesia	Banteng	banteng08	0.9787	8.9891	4.82781	2.5895	PRJNA325061	SAMN05558796	Indonesia	Male	Unknown
Banteng	Indonesia	Banteng	banteng09	0.9877	12.5957	12.196	0.286844	PRJNA325061	SAMN05558797	Indonesia	Female	Unknown
Banteng	Indonesia	Banteng	B1	0.9968	10.5866	5.0933	3.92587	PRJNA658727	SAMN16047146	Indonesia	Male	Unknown
Banteng	Indonesia	Banteng	B3	0.9941	10.5548	5.11101	3.85469	PRJNA658727	SAMN16047148	Indonesia	Male	Unknown
Gaur	Europe	Gaur	gaur04	0.992	37.0074	30.1049	0.906951	PRJEB31621	SAMEA5577154	Europe	Female	Unknown
Gaur	China	Gaur	gaur_ypr115	0.9934	19.2992	16.6189	0.16896	PRJNA427536	SAMN08324142	China	Female	Unknown
