# Supplementary material for: The genome landscape of Hong Kong feral cattle as a unique genetic resource
Source: iScience. 2026 Mar 24;29(4):115465. doi: 10.1016/j.isci.2026.115465 (PMC13091034; doi:10.1016/j.isci.2026.115465)
Supplement: Table S2. Functional classification of the detected SNPs, related to Figure S1 [file mmc3.xlsx]

## Sheet: Table S2
Table S2. Functional classification of the detected SNPs, related to Figure S1.
Type	Counts
Intergenic	33430871
Upstream&Downstream	713125
UTR	576934
Intronic	21814907
Exonic	524154
Splicing	1662
Synonymous	496136
Nonsynonymous	11957
Stopgain	52
Stoploss	34
Others	10094
