# Supplementary material for: The genome landscape of Hong Kong feral cattle as a unique genetic resource
Source: iScience. 2026 Mar 24;29(4):115465. doi: 10.1016/j.isci.2026.115465 (PMC13091034; doi:10.1016/j.isci.2026.115465)
Supplement: Table S3. Comparison of allele frequency between SNP50 array and WGS of HKF cattle, related to STAR Methods [file mmc4.xlsx]

## Sheet: Table S3
Table S3. Comparison of allele frequency between SNP50 array and WGS of HKF cattle, related to STAR Methods.
MAF	SNPs in SNP50 assay	SNPs in WGS	Overlapping SNPs in SNP50 assay	Overlapping SNPs in WGS
0	16334	NA	988	NA
> 0.00–0.05	3450	11520866	2570	4278
> 0.05–0.10	2588	6394368	2178	2210
> 0.10–0.15	1918	4333188	1649	1599
> 0.15–0.20	1572	3348829	1375	1424
> 0.20–0.25	1492	2703534	1292	1233
> 0.25–0.30	1321	2332460	1155	1163
> 0.30–0.35	1285	2045383	1121	995
> 0.35–0.40	1180	1879050	1038	640
> 0.40–0.45	1160	1792025	1018	978
> 0.45–0.50	1420	1476288	1230	1094
Missing	18297	NA	NA	NA
Total	52017	37825991	15614	15614
