# Supplementary material for: The genome landscape of Hong Kong feral cattle as a unique genetic resource
Source: iScience. 2026 Mar 24;29(4):115465. doi: 10.1016/j.isci.2026.115465 (PMC13091034; doi:10.1016/j.isci.2026.115465)
Supplement: Table S4. The results of the 4-population test (qpDstat) in populations, related to Figure 3 [file mmc5.xlsx]

## Sheet: Table S4
Table S4. The results of the 4-population test (qpDstat) in populations, related to Figure 3.
P1	P2	P3	P4	D-stat	Z	std.err	BABA	ABBA
SAI	Angus	EUT	Banteng	0.0303	13.399	0.002261	701440	660184
SAI	Hereford	EUT	Banteng	0.0307	13.926	0.002207	701065	659258
SAI	Finncattle	EUT	Banteng	0.0287	12.989	0.002209	698759	659782
SAI	Fuzhou	EUT	Banteng	0.0128	4.988	0.002573	697257	679585
SAI	Hanwoo	EUT	Banteng	0.025	11.259	0.002223	697282	663224
SAI	HongKong feral	EUT	Banteng	-0.2795	-58.754	0.004756	661523	1174613
SAI	Leiqiong	EUT	Banteng	-0.2668	-55.516	0.004806	654938	1131512
SAI	Weizhou	EUT	Banteng	-0.2714	-52.082	0.005211	653719	1140676
SAI	Angus	EUT	Gaur	0.024	14.903	0.001611	678489	646682
SAI	Hereford	EUT	Gaur	0.0255	16.189	0.001578	678859	645041
SAI	Finncattle	EUT	Gaur	0.0234	15.11	0.001551	676588	645594
SAI	Fuzhou	EUT	Gaur	0.0104	5.687	0.001831	675908	661975
SAI	Hanwoo	EUT	Gaur	0.0192	11.743	0.001632	674890	649501
SAI	HongKong feral	EUT	Gaur	-0.1907	-61.651	0.003093	678338	997970
SAI	Leiqiong	EUT	Gaur	-0.1863	-62.41	0.002985	667870	973626
SAI	Weizhou	EUT	Gaur	-0.1882	-60.167	0.003127	668307	978068
