# Supplementary material for: The genome landscape of Hong Kong feral cattle as a unique genetic resource
Source: iScience. 2026 Mar 24;29(4):115465. doi: 10.1016/j.isci.2026.115465 (PMC13091034; doi:10.1016/j.isci.2026.115465)
Supplement: Table S5. The results of the 4-population test (qpDstat) in individuals, related to Figure 3 [file mmc6.xlsx]

## Sheet: Table S5
Table S5. The results of the 4-population test (qpDstat) in individuals, related to Figure 3.
P1	P2 (Sample ID)	P2 (Group)	P3	P4	D-stat	Z	std.err	BABA	ABBA
SAI	111_1B	HongKong feral	Banteng	Buffalo	-0.2834	-36.702	0.007723	654651	1172403
SAI	133_1B	HongKong feral	Banteng	Buffalo	-0.2874	-37.915	0.007579	662093	1195878
SAI	203_1B	HongKong feral	Banteng	Buffalo	-0.2813	-32.453	0.008669	659762	1176068
SAI	205_1B	HongKong feral	Banteng	Buffalo	-0.273	-36.062	0.00757	662671	1160218
SAI	216_1B	HongKong feral	Banteng	Buffalo	-0.2888	-33.906	0.008518	655352	1187418
SAI	218_1B	HongKong feral	Banteng	Buffalo	-0.2728	-36.772	0.007417	661422	1157407
SAI	230_1B	HongKong feral	Banteng	Buffalo	-0.2664	-35.83	0.007436	662193	1143085
SAI	231_1B	HongKong feral	Banteng	Buffalo	-0.2665	-35.67	0.007471	660662	1140524
SAI	238_1B	HongKong feral	Banteng	Buffalo	-0.2814	-35.305	0.007971	658087	1173372
SAI	244_1B	HongKong feral	Banteng	Buffalo	-0.2709	-37.395	0.007244	653060	1138168
SAI	460_1B	HongKong feral	Banteng	Buffalo	-0.2827	-37.718	0.007496	662192	1184091
SAI	516_1B	HongKong feral	Banteng	Buffalo	-0.2746	-32.906	0.008346	658300	1156623
SAI	525_1B	HongKong feral	Banteng	Buffalo	-0.2901	-39.744	0.0073	653350	1187247
SAI	532_1B	HongKong feral	Banteng	Buffalo	-0.2867	-36.489	0.007857	660453	1191214
SAI	534_1B	HongKong feral	Banteng	Buffalo	-0.2774	-35.981	0.007708	661521	1169153
SAI	547_1B	HongKong feral	Banteng	Buffalo	-0.264	-36.305	0.007273	663609	1139623
SAI	612_1B	HongKong feral	Banteng	Buffalo	-0.2793	-35.303	0.007912	661231	1173578
SAI	654_1B	HongKong feral	Banteng	Buffalo	-0.289	-37.856	0.007635	658772	1194219
SAI	747_1B	HongKong feral	Banteng	Buffalo	-0.2841	-34.619	0.008207	659857	1183471
SAI	760_1B	HongKong feral	Banteng	Buffalo	-0.2843	-34.573	0.008222	662534	1188598
SAI	765_1B	HongKong feral	Banteng	Buffalo	-0.281	-34.064	0.008249	653060	1163277
SAI	769_1B	HongKong feral	Banteng	Buffalo	-0.2881	-35.612	0.00809	661269	1196282
SAI	786_1B	HongKong feral	Banteng	Buffalo	-0.2852	-37.133	0.00768	660086	1186642
SAI	789_1B	HongKong feral	Banteng	Buffalo	-0.2732	-32.473	0.008413	657142	1150946
SAI	910_1B	HongKong feral	Banteng	Buffalo	-0.2714	-36.072	0.007523	658311	1148515
SAI	913_1B	HongKong feral	Banteng	Buffalo	-0.2829	-34.988	0.008085	665810	1190854
SAI	914_1B	HongKong feral	Banteng	Buffalo	-0.2897	-35.566	0.008147	662247	1202393
SAI	915_1B	HongKong feral	Banteng	Buffalo	-0.2703	-33.809	0.007994	658500	1146081
SAI	917_1B	HongKong feral	Banteng	Buffalo	-0.2801	-36.081	0.007764	656152	1166659
SAI	919_1B	HongKong feral	Banteng	Buffalo	-0.2827	-36.316	0.007786	663242	1185971
SAI	HN006M	Leiqiong	Banteng	Buffalo	-0.2647	-36.544	0.007243	660983	1136742
SAI	HN011M	Leiqiong	Banteng	Buffalo	-0.2539	-36.105	0.007033	652521	1096563
SAI	HN012M	Leiqiong	Banteng	Buffalo	-0.2632	-31.418	0.008377	643469	1102957
SAI	HN014M	Leiqiong	Banteng	Buffalo	-0.2675	-37.925	0.007053	661251	1144008
SAI	HN018M	Leiqiong	Banteng	Buffalo	-0.2745	-33.454	0.008206	649660	1141154
SAI	HN019M	Leiqiong	Banteng	Buffalo	-0.2702	-35.307	0.007652	652450	1135326
SAI	HN024M	Leiqiong	Banteng	Buffalo	-0.2745	-36.391	0.007542	655383	1151103
SAI	HN025M	Leiqiong	Banteng	Buffalo	-0.2673	-35.498	0.007529	650632	1125101
SAI	HN026M	Leiqiong	Banteng	Buffalo	-0.276	-34.415	0.008019	651648	1148229
SAI	HN031M	Leiqiong	Banteng	Buffalo	-0.2722	-33.287	0.008178	660739	1154836
SAI	HN12	Leiqiong	Banteng	Buffalo	-0.2809	-37.797	0.007433	653522	1164062
SAI	SRR2016638	Leiqiong	Banteng	Buffalo	-0.2607	-37.168	0.007015	641700	1094218
SAI	SRR2016639	Leiqiong	Banteng	Buffalo	-0.2591	-36.889	0.007023	644512	1095158
SAI	WZ1	Weizhou	Banteng	Buffalo	-0.2653	-35.378	0.007498	649998	1119244
SAI	WZ22A	Weizhou	Banteng	Buffalo	-0.275	-36.641	0.007506	651734	1146070
SAI	WZ23	Weizhou	Banteng	Buffalo	-0.2659	-34.007	0.00782	649158	1119343
SAI	WZ23A	Weizhou	Banteng	Buffalo	-0.2866	-38.922	0.007363	653618	1178562
SAI	WZ25	Weizhou	Banteng	Buffalo	-0.276	-37.092	0.007442	645877	1138251
SAI	WZ27	Weizhou	Banteng	Buffalo	-0.2729	-34.184	0.007984	649518	1136988
SAI	WZ28	Weizhou	Banteng	Buffalo	-0.2667	-35.661	0.007479	650930	1124292
SAI	WZ28A	Weizhou	Banteng	Buffalo	-0.2766	-39.098	0.007074	654058	1154043
SAI	WZ29	Weizhou	Banteng	Buffalo	-0.2683	-34.386	0.007804	646713	1120931
SAI	WZ29A	Weizhou	Banteng	Buffalo	-0.2723	-35.258	0.007722	644818	1127142
SAI	WZ30	Weizhou	Banteng	Buffalo	-0.263	-34.677	0.007585	649105	1112258
SAI	WZ32	Weizhou	Banteng	Buffalo	-0.2643	-37.321	0.007083	650349	1117606
SAI	WZ47	Weizhou	Banteng	Buffalo	-0.2784	-34.68	0.008027	646934	1145907
SAI	111_1B	HongKong feral	Gaur	Buffalo	-0.1915	-38.997	0.00491	674783	994313
SAI	133_1B	HongKong feral	Gaur	Buffalo	-0.1918	-37.005	0.005184	682450	1006380
SAI	203_1B	HongKong feral	Gaur	Buffalo	-0.1917	-36.94	0.005189	677431	998656
SAI	205_1B	HongKong feral	Gaur	Buffalo	-0.1941	-41.107	0.004723	675420	1000758
SAI	216_1B	HongKong feral	Gaur	Buffalo	-0.1934	-37.594	0.005145	675709	999697
SAI	218_1B	HongKong feral	Gaur	Buffalo	-0.1879	-39.698	0.004733	673773	985456
SAI	230_1B	HongKong feral	Gaur	Buffalo	-0.1937	-37.784	0.005127	672139	995039
SAI	231_1B	HongKong feral	Gaur	Buffalo	-0.1871	-36.648	0.005105	672816	982442
SAI	238_1B	HongKong feral	Gaur	Buffalo	-0.1923	-38.308	0.00502	674918	996204
SAI	244_1B	HongKong feral	Gaur	Buffalo	-0.1896	-39.854	0.004757	667635	979952
SAI	460_1B	HongKong feral	Gaur	Buffalo	-0.1954	-37.982	0.005144	679132	1008863
SAI	516_1B	HongKong feral	Gaur	Buffalo	-0.1845	-38.051	0.004848	674692	979883
SAI	525_1B	HongKong feral	Gaur	Buffalo	-0.1901	-37.165	0.005115	675751	992879
SAI	532_1B	HongKong feral	Gaur	Buffalo	-0.1897	-38.455	0.004933	680272	998751
SAI	547_1B	HongKong feral	Gaur	Buffalo	-0.1897	-36.994	0.005129	674062	989669
SAI	612_1B	HongKong feral	Gaur	Buffalo	-0.1925	-34.708	0.005547	677160	999977
SAI	654_1B	HongKong feral	Gaur	Buffalo	-0.1914	-39.36	0.004864	680820	1003142
SAI	747_1B	HongKong feral	Gaur	Buffalo	-0.1897	-36.496	0.005197	679144	997005
SAI	760_1B	HongKong feral	Gaur	Buffalo	-0.194	-38.334	0.005062	679101	1006013
SAI	765_1B	HongKong feral	Gaur	Buffalo	-0.1849	-35.739	0.005174	672870	978045
SAI	769_1B	HongKong feral	Gaur	Buffalo	-0.19	-37.659	0.005046	682171	1002189
SAI	786_1B	HongKong feral	Gaur	Buffalo	-0.1889	-38.681	0.004884	681054	998217
SAI	789_1B	HongKong feral	Gaur	Buffalo	-0.1851	-35.339	0.005238	672390	977789
SAI	910_1B	HongKong feral	Gaur	Buffalo	-0.19	-36.02	0.005276	672006	987247
SAI	913_1B	HongKong feral	Gaur	Buffalo	-0.2002	-37.797	0.005296	679215	1019076
SAI	914_1B	HongKong feral	Gaur	Buffalo	-0.1976	-38.434	0.005142	681039	1016424
SAI	915_1B	HongKong feral	Gaur	Buffalo	-0.1843	-35.716	0.005159	672762	976594
SAI	917_1B	HongKong feral	Gaur	Buffalo	-0.1864	-36.19	0.00515	674454	983374
SAI	919_1B	HongKong feral	Gaur	Buffalo	-0.1936	-37.604	0.005149	680798	1007686
SAI	HN006M	Leiqiong	Gaur	Buffalo	-0.1926	-39.573	0.004867	669934	989484
SAI	HN011M	Leiqiong	Gaur	Buffalo	-0.181	-37.003	0.004891	662513	955204
SAI	HN012M	Leiqiong	Gaur	Buffalo	-0.1728	-34.321	0.005036	659614	935218
SAI	HN014M	Leiqiong	Gaur	Buffalo	-0.1925	-40.851	0.004711	672199	992547
SAI	HN018M	Leiqiong	Gaur	Buffalo	-0.1802	-38.258	0.00471	667146	960379
SAI	HN019M	Leiqiong	Gaur	Buffalo	-0.1869	-39.022	0.00479	667028	973616
SAI	HN024M	Leiqiong	Gaur	Buffalo	-0.1872	-37.046	0.005052	670755	979550
SAI	HN025M	Leiqiong	Gaur	Buffalo	-0.1854	-38.108	0.004864	664851	967364
SAI	HN026M	Leiqiong	Gaur	Buffalo	-0.1887	-35.764	0.005276	667644	978120
SAI	HN031M	Leiqiong	Gaur	Buffalo	-0.1926	-38.385	0.005018	673599	994935
SAI	HN12	Leiqiong	Gaur	Buffalo	-0.1959	-39.329	0.004982	668604	994362
SAI	SRR2016638	Leiqiong	Gaur	Buffalo	-0.1875	-38.748	0.004839	651998	952832
SAI	SRR2016639	Leiqiong	Gaur	Buffalo	-0.1885	-34.76	0.005424	653309	956802
SAI	WZ1	Weizhou	Gaur	Buffalo	-0.1859	-36.888	0.005039	662526	964964
SAI	WZ22A	Weizhou	Gaur	Buffalo	-0.1862	-40.497	0.004597	670299	976873
SAI	WZ23	Weizhou	Gaur	Buffalo	-0.1862	-38.34	0.004856	662523	965625
SAI	WZ23A	Weizhou	Gaur	Buffalo	-0.1927	-41.659	0.004626	672501	993550
SAI	WZ25	Weizhou	Gaur	Buffalo	-0.1864	-39.487	0.004721	663165	967006
SAI	WZ27	Weizhou	Gaur	Buffalo	-0.1874	-38.133	0.004915	665705	972765
SAI	WZ28	Weizhou	Gaur	Buffalo	-0.1892	-37.756	0.005011	662258	971219
SAI	WZ28A	Weizhou	Gaur	Buffalo	-0.1881	-40.932	0.004596	671067	982035
SAI	WZ29	Weizhou	Gaur	Buffalo	-0.1859	-38.482	0.004832	661039	962927
SAI	WZ29A	Weizhou	Gaur	Buffalo	-0.1878	-36.602	0.00513	659401	964213
SAI	WZ30	Weizhou	Gaur	Buffalo	-0.1856	-38.326	0.004843	660748	961833
SAI	WZ32	Weizhou	Gaur	Buffalo	-0.192	-40.66	0.004722	659206	972421
SAI	WZ47	Weizhou	Gaur	Buffalo	-0.1943	-38.677	0.005025	660754	979443
