# Supplementary material for: The genome landscape of Hong Kong feral cattle as a unique genetic resource
Source: iScience. 2026 Mar 24;29(4):115465. doi: 10.1016/j.isci.2026.115465 (PMC13091034; doi:10.1016/j.isci.2026.115465)
Supplement: Table S6. Results from the enrichment analysis of genes under introgressed analysis in Hong Kong feral cattle — Corrected P value of <0.05 were considered statistically significantly enriched. Related to Figure S9 [file mmc7.xlsx]

## Sheet: Table S6
Table S6. Results from the the enrichment analysis of genes under introgressed analysis in HongKong feral cattle. Corrected P value of < 0.05 were considered statistically significantly enriched. Related to Figure S9.
Terms	ID	Input genes	Background genes	Corrected P Values	Genes
Breast cancer	bta05224	20	150	0.00114915	SHC4|NCOA3|E2F3|AXIN1|E2F1|ESR1|FOS|EGFR|FRAT2|RB1|KIT|FRAT1|AKT2|AKT3|BRAF|CDK6|FGF8|LRP6|LEF1|FGF2
Hepatocellular carcinoma	bta05225	18	174	0.0316509	SHC4|DPF1|LRP6|AXIN1|E2F1|PRKCG|EGFR|FRAT2|RB1|SMAD3|FRAT1|AKT2|AKT3|BRAF|CDK6|E2F3|LEF1|TXNRD1
Melanoma	bta05218	11	73	0.0316509	PDGFRA|E2F3|E2F1|EGFR|RB1|AKT2|AKT3|BRAF|CDK6|FGF8|FGF2
MAPK signaling pathway	bta04010	25	292	0.0316509	MAP4K1|PDGFRA|EGFR|NGF|AKT2|AKT3|PPM1A|CACNA1G|DUSP8|ANGPT1|DUSP1|FOS|PRKCG|FASLG|FGF8|FGF2|MAPK8IP3|PTPRR|RASGRF2|TAB2|KIT|BRAF|VEGFA|CACNG6|CACNG7
Cell adhesion molecules (CAMs)	bta04514	17	159	0.0316509	CDH2|CLDN10|ITGB2|CDH15|NRCAM|CD22|NRXN3|ITGAV|CD86|CNTNAP2|CD226|MAG|MGC126945|CLDN1|PTPRM|CLDN3|CLDN4
Glioma	bta05214	11	77	0.037229	SHC4|PDGFRA|E2F3|E2F1|PRKCG|EGFR|RB1|AKT2|AKT3|BRAF|CDK6
Rap1 signaling pathway	bta04015	20	216	0.039305	PLCB1|PDGFRA|ITGB2|VEGFA|ANGPT1|PARD6G|AFDN|EGFR|NGF|PRKCG|KIT|AKT2|AKT3|PLCE1|BRAF|FGF8|MAGI3|SIPA1L3|LPAR1|FGF2
Gastric cancer	bta05226	16	153	0.0425609	SHC4|E2F3|AXIN1|E2F1|EGFR|FRAT2|RB1|SMAD3|FRAT1|AKT2|AKT3|BRAF|FGF8|LRP6|LEF1|FGF2
Non-small cell lung cancer	bta05223	10	67	0.0436934	E2F3|FHIT|E2F1|PRKCG|EGFR|RB1|AKT2|AKT3|BRAF|CDK6
Human papillomavirus infection	bta05165	27	345	0.0437946	CHAD|PPP2R3B|MGC126945|EGFR|AKT2|AKT3|COL2A1|CCNA2|AXIN1|PARD6G|RB1|ISG15|LAMA2|LAMA3|COL9A1|FASLG|TNC|HES2|E2F1|ITGAV|IFNAH|ATP6V1G2|CDK6|VEGFA|VWF|HES3|HES4
cytosol	GO:0005829	165	2482	1.92316e-09	GSS|ARHGAP10|FHIT|TBC1D16|EPB41L4B|P4HA2|AKT2|PPIL4|PPP4R3A|ARMH3|SMG7|DENND2A|MBIP|GRK5|ZC3H15|SRPK2|MYT1|CTNNAL1|DAAM1|KCNAB1|SEC24A|RPL13|ACOT7|HTATIP2|DBNL|ZNF175|PARP14|CD2AP|SNRNP25|KPNA5|NMBR|KPNA1|GLT1D1|PLCE1|PLEKHA8|YBX3|NIT2|AFAP1L2|PCM1|PCMT1|CLCA2|EPHB1|GLYR1|IFIT2|DDX58|XPO5|PPM1A|PREX1|HAUS6|BACH2|AFF3|CLEC5A|TBC1D23|PRKG1|MAP1LC3A|KSR2|GBA3|VTA1|TXNRD1|PLCB1|TRAPPC3L|PARP9|FOS|SYN…
nucleoplasm	GO:0005654	122	1867	3.92889e-06	NDUFB6|NPAS2|P4HA2|AKT2|POLR3E|PPIL4|SLC44A1|DEAF1|CBFA2T3|IRF2BP2|KMT5C|SLC26A11|MYT1|VSIG10L|CTSK|TRMU|DFFB|TSPAN2|MACROD2|ACOT7|CTDP1|HPSE|OSBPL11|FAM76A|RBM45|BRSK1|ZNF175|SNRNP25|KPNA5|KPNA1|SYNPO2|SPPL2B|PLEKHA8|TSN|NR3C2|NUAK1|PUM3|POLR1C|GLYR1|XRCC4|MMS19|PLPPR1|XPO5|BACH2|CBX2|SMARCAD1|VTA1|TXNRD1|PARP9|FOS|EID1|SENP1|EPN3|APOLD1|ARNT2|DCDC2|MPG|PEX3|TMEM192|CYB5RL|DTX3L|PDGFRA|JAZF1|SMA…
cytoplasm	GO:0005737	164	2867	3.03232e-05	TGM3|FHIT|ADD1|NAP1L4|MC2R|BPIFB3|CLU|URGCP|SPINT2|DDX39B|ESPN|INPP4B|ROPN1L|CACNA1G|GMDS|ISG15|CDH2|NECAB3|SLIT2|MC1R|FAM210A|DFFB|KLHL2|KLHL1|SDCBP|HTATIP2|RBM45|SOX4|AKAP3|ROBO1|MTURN|PARP14|ADGRG6|PRR11|TXNRD1|ARHGAP19|NIT2|HSD17B11|TSHB|PCMT1|DPPA3|KATNA1|EXOSC9|AANAT|MMS19|PHLDA2|CHCHD3|DDX58|SRSF3|ADAD1|TIAM2|ANKS3|PRKG1|NR5A2|KSR2|PPP1R14C|RSAD1|PPP1R14A|ITPK1|PLCB1|PARP9|LNX1|PERM1|FNIP2…
integral component of membrane	GO:0016021	199	3697	4.74842e-05	FXYD7|FXYD5|FXYD2|BOTA-T2R10B|STYK1|NDUFB6|MC2R|GPR39|FAIM2|LDLRAD4|ADGRA3|FAM234A|PAM|SLC44A1|SPINT2|LINGO3|INPP4B|ATRNL1|KCNU1|GP9|ABCD3|SLC26A11|GINM1|ENTPD7|MC1R|AQP4|FAM19A5|TPCN2|ENTPD1|SCAMP1|CDH20|GPAT3|TAS2R16|ENPP1|SLC25A22|FASLG|SIGLEC10|SDCBP|TMCO5B|GALNT13|FRRS1L|RNF223|SLC22A18|CCR1|SLC2A3|RBKS|SEMA5B|YIPF3|CDH2|HSD17B11|NRXN3|TMPRSS9|NRSN1|KCNG2|CNTN6|MYADM|TMEM132D|MGC139164|OR4C1…
plasma membrane	GO:0005886	138	2339	5.11838e-05	CD38|STX1A|SCFD2|FHIT|MC2R|SNAP91|AKT3|CLDND2|SPINT2|GRK5|PRKG1|SLC26A11|SHC4|MC1R|AQP4|DAAM1|ENPP1|MTUS1|CNNM2|SDCBP|OPCML|SMPDL3B|GPR39|ANGPT1|DBNL|ROBO1|PARP14|NRXN3|SYT5|CD2AP|MAG|PLCE1|SPPL2B|CDH2|AFAP1L2|SNX4|GRIA2|UNC5D|CNTN6|MYADM|MGC139164|OR4C16|DPEP1|JADE1|NKG7|PREX1|LIM2|OR10AD1|LSR|CLDN1|KSR2|CLDN3|CLDN4|ARHGAP10|PTAFR|EPN3|PIGN|MTFR1|EPS8L2|TACR3|AMPH|ERLIN2|ESR1|DNAJC5|CD93|ITM2B|A…
nucleus	GO:0005634	158	2955	0.00114915	TFAP2B|FHIT|KMT5C|C18H19orf47|PPIL4|WDR5B|URGCP|OTUD7A|EIF3K|SAMD11|PARD6G|DNMT1|DEAF1|CBFA2T3|CBFA2T2|IRF2BP2|ABRAXAS1|ZNF521|R3HDM2|SCAND1|FASLG|HPSE|BRSK1|PARP14|FBXL4|DDX46|KPNA5|PRR11|ZNF276|KPNA1|SYNPO2|YBX3|SOX5|TRIM33|UBE2D4|NUDT16L1|FMN1|DPPA3|ZFP91|RRAGA|RNGTT|ZNF599|SOX18|CHCHD3|SRSF3|GSX2|ADAD1|ZNF608|CPNE7|PPARGC1A|ISG15|NR5A2|SMARCAD1|DLX1|PLCB1|PARP9|FOS|TSHZ2|PERM1|PHTF1|SENP1|UBE…
lipid binding	GO:0008289	16	98	0.00114915	NGF|BPIFA1|BPIFA3|BPIFB5|PLEKHA8|GRK5|PEX3|BPIFB3|BPIFB1|BPIFB6|ACBD5|BPIFB4|DGKB|STARD6|APOLD1|OSBP2
ATP binding	GO:0005524	80	1275	0.00238231	MAP4K1|ITPK1|PDGFRA|MTHFD1L|MAP4K5|ENPP1|EPHB1|STYK1|KALRN|UBE2D4|PCCA|EGFR|ACVR2B|KIF26B|LATS1|AKT3|SPG7|MYO3B|NLRP12|HELQ|RBKS|KIT|ATP8A1|EEF2K|DDX58|MAP3K9|DDX39B|DDX52|CIITA|CDK10|GRK5|FYN|FGR|GSS|PRKG1|TNNI3|NUAK1|SMARCAD1|ABCC2|ABCD3|PDK4|ENTPD7|TRIO|CHD5|ENTPD1|SPATA5|ACSF2|ACSF3|TTLL9|PRKCG|UBE2E2|DGKB|MAST2|OLA1|DNAH6|DDX27|UCKL1|KSR2|PBK|SRPK2|YTHDC2|CNNM2|MYH7B|BRSK1|NME3|KIF25|DNAH9|T…
integral component of plasma membrane	GO:0005887	50	677	0.00251667	LGR5|TSPAN19|PDGFRA|TMC2|IYD|GABRG3|EGFR|EPHB1|CLCA2|CLCA1|OPRL1|FFAR1|SCARA5|GJB4|GPR88|TMEM150C|TMEM150B|GRM8|CASR|CLDN1|SLC6A11|SLC26A11|CLDN4|OR13F1|ADGRB3|CALHM5|CALHM4|AQP4|CALHM6|CD22|SLC16A12|SLC24A2|AQP9|TSPAN2|THBD|PCDHA13|PCDHA3|CDH2|SLC2A3|KCNH8|SLC16A7|KIT|ADGRG6|NPBWR2|MAG|ABCA1|PCDH18|LPAR1|ABCC2|ENPP7
negative regulation of transcription by RNA polymerase II	GO:0000122	45	625	0.011336	TFAP2B|HDAC9|JAZF1|SMAD3|CNBP|CBX8|CBX4|CBX2|SOX18|CHCHD3|FNIP2|NANOG|FEZF1|ANKRD2|ZHX2|BACH2|ZNF608|NOC2L|DEAF1|RB1|IRF2BP2|DNMT1|TCF25|DLX1|DNMT3B|ZBTB2|PARP9|EID1|TFCP2L1|SMAD1|CUX2|FASLG|LEF1|E2F3|ETV6|ZNF175|ESR1|TDG|LEP|PRDM5|CDK6|MBD2|HES2|HES3|YBX3
oxygen transport	GO:0015671	6	14	0.0130799	HBM|MB|HBQ1|HBA|HBZ|HBA1
detection of chemical stimulus involved in sensory perception of bitter taste	GO:0001580	7	24	0.0210347	BOTA-T2R10B|TAS2R8|TAS2R7|T2R65A|T2R12|TAS2R16|TAS2R38
negative regulation of cell population proliferation	GO:0008285	22	228	0.0214434	MTBP|SMAD1|BCL11B|SPRY1|KIFAP3|FKTN|IFIT3|ALDH1A2|C24H18orf54|BTG2|TFAP2B|CBFA2T3|SLIT3|SOX4|CLDN3|DUSP1|ZBTB7C|ENPP7|NUDT6|PHOX2B|FGF2|FEZF1
oxygen carrier activity	GO:0005344	5	11	0.0316509	HBQ1|HBM|MB|HBA|HBZ
bitter taste receptor activity	GO:0033038	5	12	0.0339347	TAS2R7|TAS2R16|T2R12|TAS2R8|TAS2R38
protein methylation	GO:0006479	5	12	0.0339347	PCMTD2|METTL22|PCMT1|BTG2|ARMT1
metal ion binding	GO:0046872	68	1164	0.0339347	HBM|TGM3|MBLAC2|MYRIP|PHF13|HDAC9|CYCT|TGM6|PCCA|ACVR2B|DEAF1|GPR39|ARMT1|RBKS|MKRN2|TP73|PDE11A|ZNF599|COL2A1|RSAD1|EIF2S2|CHD5|LPXN|PRDM5|ZC3H12D|PDE1A|ZNF331|FYN|CBFA2T3|CBFA2T2|ZC3H15|JADE1|PCLO|EYA4|KSR2|EYA3|CNOT4|EXOG|ITGB2|ZNF345|KMT2E|SMAD1|AGAP1|PHF20|OLA1|DEF8|ENPP1|NT5DC3|PDE8B|ARMC1|ZNF677|THAP3|MB|TAB2|LMO2|GTPBP6|ITGAV|KIT|ZNF398|RNF148|NUBP1|BRAF|ZUP1|METAP1D|RIMS2|ZSCAN30|PDE4D|Z…
positive regulation of gene expression	GO:0010628	19	195	0.0339347	DNMT3B|CNTF|NGF|ANGPT1|VPS35|CDK6|TTC21B|CASR|EPB41L4B|QKI|KIT|DNMT1|CUX2|BRAF|TNC|FGF8|CLDN3|FGF2|ALDH1A2
oxygen binding	GO:0019825	5	13	0.039305	HBQ1|HBM|MB|HBA|HBZ
regulation of sodium ion transmembrane transporter activity	GO:2000649	5	14	0.0437946	PTPN3|FXYD7|FXYD5|FXYD2|SCN3B
extracellular space	GO:0005615	57	952	0.0437946	NGF|BPIFA1|ENPP1|HAMP|TSHB|CSTA|OLFM3|BPIFB1|IFNAH|PRP3|LRRC3B|COL2A1|DPEP1|TNFSF13B|SCARA3|F11|LINGO3|CHAD|GDF3|CBLN4|SERPINI2|LRRTM4|SLIT3|SLIT2|FMOD|PRELP|ANGPT1|REG3A|CTSK|KLKB1|CCBE1|COL28A1|IFNE|PDIA4|VWA2|COL9A1|FAM19A5|VEGFA|TNC|FGF8|CLU|CP|FGF2|ASAH1|SMPDL3B|IL21|F3|CTSS|IFNT3|FGL1|KIT|LEP|ITM2B|IL2|SPOCK1|CPN1|ASIP
