# Supplementary material for: The genome landscape of Hong Kong feral cattle as a unique genetic resource
Source: iScience. 2026 Mar 24;29(4):115465. doi: 10.1016/j.isci.2026.115465 (PMC13091034; doi:10.1016/j.isci.2026.115465)
Supplement: Table S7. Twelve mutations affecting ADRA1A enhancer/promoter activity, related to Figure 4 [file mmc8.xlsx]

## Sheet: Table S7
Table S7. Twelve Mutations Affecting ADRA1A Enhancer/Promoter Activity, related to Figure 4.
Chromosome	Position	Gene	Di-SNPs
8	74050791	ADRA1A	22.3666
8	74069395	ADRA1A	20.2647
8	74070640	ADRA1A	19.3328
8	74068818	ADRA1A	16.9865
8	74049652	ADRA1A	16.8587
8	74040908	ADRA1A	15.551
8	74035594	ADRA1A	14.9168
8	74035550	ADRA1A	14.759
8	74050019	ADRA1A	12.9247
8	73950833	ADRA1A	12.6421
8	74134087	ADRA1A	10.7891
8	74134010	ADRA1A	10.4666
