# Supplementary material for: The genome landscape of Hong Kong feral cattle as a unique genetic resource
Source: iScience. 2026 Mar 24;29(4):115465. doi: 10.1016/j.isci.2026.115465 (PMC13091034; doi:10.1016/j.isci.2026.115465)
Supplement: Table S8. Summary of predicted motif information, related to Figure 4 [file mmc9.xlsx]

## Sheet: Table S8
	Table S8. Summary of predicted motif information, related to Figure 4.
Motif ID	Alternative Motif ID	Sequence Name	Start	End	Strand	Score	P value	q value	Matched Sequence
MA1514.2	KLF17	Alt	74069382	74069396	-	14.6531	4.55e-06	0.000238	ACCTCGCTCCCCGC
MA1514.2	KLF17	Ref	74069382	74069396	-	11.7551	1.88e-05	0.000493	GCCTCGCTCCCCGC
