# Supplementary material for: The genome landscape of Hong Kong feral cattle as a unique genetic resource
Source: iScience. 2026 Mar 24;29(4):115465. doi: 10.1016/j.isci.2026.115465 (PMC13091034; doi:10.1016/j.isci.2026.115465)
Supplement: Table S9. The statistics of CNV count, related to Figure 5 [file mmc10.xlsx]

## Sheet: Table S9
Table S9. The statistics of CNV count, related to Figure 5.
Range (bp)	Deletion	Duplication
1000-2000	367	0
2000-5000	2490	261
5000-10000	2134	753
10000-20000	852	463
20000-50000	414	230
50000-100000	82	32
>100000	32	10
