# Supplementary material for: The genome landscape of Hong Kong feral cattle as a unique genetic resource
Source: iScience. 2026 Mar 24;29(4):115465. doi: 10.1016/j.isci.2026.115465 (PMC13091034; doi:10.1016/j.isci.2026.115465)
Supplement: Table S10. Results from the enrichment analysis of genes under CNV analysis in Hong Kong feral cattle — Corrected P value of <0.05 were considered statistically significantly enriched. Related to Figure 5 [file mmc11.xlsx]

## Sheet: Table S10
Table S10. Results from the the enrichment analysis of genes under CNV analysis in HongKong feral cattle. Corrected P value of < 0.05 were considered statistically significantly enriched. Related to Figure 5.
Term	ID	Input number	Background number	Corrected P Values	Input
Antigen processing and presentation	bta04612	12	85	5.72776e-05	KLRC1|BOLA|BLA-DQB|TAP2|BOLA-DQB|CIITA|BoLA|KIR2DS1|JSP.1|BOLA-DQA5|BOLA-DQA2|BOLA-NC1
Graft-versus-host disease	bta05332	8	48	0.000988136	BOLA|BoLA|BLA-DQB|BOLA-DQB|JSP.1|BOLA-DQA5|BOLA-DQA2|BOLA-NC1
Salivary secretion	bta04970	10	93	0.00189249	PLCB1|GNAQ|CATHL6|CATHL4|PRKCA|DMBT1|GUCY1A2|PRKG1|PRKG2|RYR3
Allograft rejection	bta05330	8	56	0.00189249	BOLA|BoLA|BLA-DQB|BOLA-DQB|JSP.1|BOLA-DQA5|BOLA-DQA2|BOLA-NC1
Staphylococcus aureus infection	bta05150	9	75	0.00189249	EBD|BLA-DQB|BOLA-DQB|CFH|CATHL6|CATHL4|BOLA-DQA5|BOLA-DQA2|C5
Viral myocarditis	bta05416	9	76	0.00192463	BOLA|BoLA|BLA-DQB|BOLA-DQB|SGCD|JSP.1|BOLA-DQA5|BOLA-DQA2|BOLA-NC1
Type I diabetes mellitus	bta04940	8	59	0.00218858	BOLA|BoLA|BLA-DQB|BOLA-DQB|JSP.1|BOLA-DQA5|BOLA-DQA2|BOLA-NC1
Circadian entrainment	bta04713	10	100	0.00218858	PLCB1|GNAQ|PRKCA|RYR3|GRIA4|PER3|GUCY1A2|PRKG1|PRKG2|GRIN1
Oxytocin signaling pathway	bta04921	12	152	0.00281811	PLCB1|PRKAB2|GNAQ|PRKCA|RYR3|PRKAG2|CAMK4|GUCY1A2|MAP2K5|CACNA2D3|RHOA|CACNA2D1
Cell adhesion molecules (CAMs)	bta04514	12	159	0.003886	BOLA|BoLA|BLA-DQB|BOLA-DQB|NLGN1|NRXN1|PTPRC|JSP.1|BOLA-DQA5|BOLA-DQA2|NCAM2|BOLA-NC1
Autoimmune thyroid disease	bta05320	8	71	0.0054268	BOLA|BoLA|BLA-DQB|BOLA-DQB|JSP.1|BOLA-DQA5|BOLA-DQA2|BOLA-NC1
Long-term depression	bta04730	7	60	0.0102011	PLCB1|GNAQ|GRID2|PRKCA|GUCY1A2|PRKG1|PRKG2
Gap junction	bta04540	8	90	0.0151402	PLCB1|PDGFC|GNAQ|PRKCA|GUCY1A2|PRKG1|MAP2K5|PRKG2
Mucin type O-glycan biosynthesis	bta00512	5	31	0.0176059	B3GNT6|GALNTL6|GALNT13|GALNT18|GALNT11
Metabolic pathways	bta01100	44	1468	0.0200941	IDO2|AOX1|AGL|FHIT|EARS2|MGLL|CYP17A1|ME1|ST8SIA1|FBP2|UGT1A6|HPSE2|MTHFD2L|PAPSS2|ASMT|PDE1C|MGAM|GUCY1A2|HMGCLL1|DGKB|GLYAT|HSD17B2|PDE5A|PLCB1|GALNTL6|B3GALT1|PANK3|B3GNT6|PLA2G2A|PIK3C2B|SUCLG2|ISPD|FDPS|GALNT13|ACYP2|GALNT11|ACSL3|CA1|GALNT18|ALDH1B1|BCKDHB|PIK3C2G|PDE4B|ALPL
Influenza A	bta05164	11	178	0.0200941	OAS1X|BLA-DQB|TNFSF10|BOLA-DQB|FDPS|PRKCA|CIITA|SLC25A6|NLRX1|BOLA-DQA5|BOLA-DQA2
Asthma	bta05310	5	38	0.0328099	RNASE2|BLA-DQB|BOLA-DQA5|BOLA-DQA2|BOLA-DQB
Epstein-Barr virus infection	bta05169	12	228	0.0363764	BOLA|OAS1X|BLA-DQB|TAP2|BOLA-DQB|BoLA|PSMD13|MAPK10|JSP.1|BOLA-DQA5|BOLA-DQA2|BOLA-NC1
Insulin secretion	bta04911	7	85	0.0379305	PLCB1|KCNMB2|GNAQ|PRKCA|PCLO|KCNN2|RIMS2
Serotonergic synapse	bta04726	8	116	0.0456698	PLCB1|KCND2|GNAQ|CYP2D14|PRKCA|MGC127055|KCNN2|GABRB1
integral component of membrane	GO:0016021	130	3697	6.46713e-12	FLVCR2|IMMP2L|USH2A|NIPA1|TARM1|KIR2DS1|NAALADL2|B3GNT6|RAET1G|OR12D2|ATRNL1|MFSD14B|IFITM1|SLC25A6|CYYR1|KCNN2|KIR3DS1|BOLA-DQB|NRG3|OR51A7|PLD5|WC1.3|ACSL3|LRP5|MIC1|OR2AG2|MGC127055|LSAMP|MGC138914|TNFSF10|CD1B|CD1A|SDK2|CNTN6|NRXN1|OR4C15|OR4C16|OR4C13|KIAA1324L|OR9K2|MGAM|SLC9A9|OR10AD1|LRRTM4|TRPM6|NKAIN2|OR2AG1|SDK1|BLA-DQB|DCHS2|ASIC5|OR2AP1|C10H14orf1|WC-7|GBP4|ASTN2|OR5T2|TMPRSS15|GIMAP…
plasma membrane	GO:0005886	86	2339	5.19389e-08	FHIT|RAET1G|NIPA1|TARM1|FBP2|OR12D2|GSDME|GRIN1|PIK3C2B|PIK3C2G|KCNN2|OR51A7|ACSL3|SLC2A5|MIC1|OR2AG2|MGC138914|ERAP1|CD1A|SKAP2|CNTN6|JSP.1|OR4C15|OR4C16|DPEP1|OR4C13|KIAA1324L|OR9K2|SLC9A9|OR10AD1|PRKG1|OPCML|NKAIN2|OR2AG1|DCHS2|OR2AP1|OR5T2|OR6A2|RHOA|TACR1|PLSCR4|MRAP2|VAV2|SIRPB1|NRXN1|CLDN12|OR5M3|GLIPR1L1|STXBP6|NLRX1|NCAM2|LHFPL3|CLEC5A|BOLA-NC1|OR8K3|TAS2R38|GRID2|OR6C3|OSBP2|LRP5|OR8J1|…
CCR6 chemokine receptor binding	GO:0031731	6	13	0.000226202	EBD|DEFB4A|DEFB1|DEFB7|DEFB10|DEFB13
membrane	GO:0016020	26	482	0.000278956	VMP1|TMEM131|NIPA1|MGLL|PCSK5|SPTA1|PKD2L1|LHFPL6|LHFPL3|GAPVD1|PPM1B|EXOC6B|CAST|HMGCLL1|DLC1|RIMS2|DOC2G|GBP6|PIK3C2B|PIK3C2G|TMPRSS15|OSBP2|GNAQ|ACSL3|PDE4B|NBEAL1
glutamatergic synapse	GO:0098978	16	215	0.000729356	PLCB1|GRID2|KCND2|DLG2|TNR|RHOA|SORCS3|NRXN1|PLEKHA5|NLGN1|EPHB1|PCLO|DGKB|NRG3|SHISA9|GRM3
olfactory receptor activity	GO:0004984	23	430	0.000976837	OR5M3|OR4A16|OR51S1|OR4C15|OR4C16|OR4C13|OR9K2|OR12D2|OR10AD1|OR8K3|OR5AR1|OR2AG2|OR2AG1|OR52E6|OR2AP1|OR6C3|OR5T2|OR6A2|OR51A7|OR10AG1|OR13F1|OR8J1|OR7G2
detection of chemical stimulus involved in sensory perception of smell	GO:0050911	23	463	0.00189249	OR5M3|OR4A16|OR51S1|OR4C15|OR4C16|OR4C13|OR9K2|OR12D2|OR10AD1|OR8K3|OR5AR1|OR2AG2|OR2AG1|OR52E6|OR2AP1|OR6C3|OR5T2|OR6A2|OR51A7|OR10AG1|OR13F1|OR8J1|OR7G2
chemoattractant activity	GO:0042056	6	32	0.003886	EBD|DEFB4A|DEFB1|DEFB7|DEFB10|DEFB13
G protein-coupled receptor activity	GO:0004930	27	664	0.00563958	OR5M3|OR4A16|OR51S1|OR4C15|OR4C16|OPRL1|OR4C13|OR9K2|OR12D2|OR10AD1|TAS2R38|OR8K3|OR5AR1|OR2AG2|OR2AG1|ADGRB3|OR52E6|ADGRF1|OR2AP1|OR6C3|OR5T2|OR6A2|OR51A7|OR10AG1|OR13F1|OR8J1|OR7G2
external side of plasma membrane	GO:0009897	14	236	0.00896251	WC-7|CDH13|WC1.3|RAET1G|CD1A|NLGN1|MIC1|LEPR|BOLA-NC1|PTPRC|JSP.1|CD163L1|BTNL2|SCNN1B
MHC class II protein complex	GO:0042613	4	12	0.0099069	BLA-DQB|BOLA-DQA5|BOLA-DQA2|BOLA-DQB
G protein-coupled receptor signaling pathway	GO:0007186	28	736	0.0102011	OR5M3|OR4A16|OR51S1|TARM1|OR4C15|OR4C16|OR4C13|OR9K2|OR12D2|OR10AD1|ATRNL1|TAS2R38|BOSTAUV1R416|OR8K3|OR5AR1|OR2AG2|OR2AG1|OR52E6|OR2AP1|OR6C3|OR5T2|BOSTAUV1R424|OR6A2|OR51A7|OR10AG1|OR13F1|OR8J1|OR7G2
positive chemotaxis	GO:0050918	6	42	0.0106201	EBD|DEFB4A|DEFB1|DEFB7|DEFB10|DEFB13
immune response	GO:0006955	11	158	0.0106201	BLA-DQB|TNFSF10|RAET1G|BOLA-DQB|CD1A|MIC1|IL32|JSP.1|BOLA-DQA5|BOLA-DQA2|BOLA-NC1
cGMP binding	GO:0030553	4	14	0.0132096	CNGB3|PRKG1|PDE5A|PRKG2
cell chemotaxis	GO:0060326	7	65	0.013718	EBD|EPHB1|DEFB4A|DEFB1|DEFB7|DEFB10|DEFB13
GTPase activator activity	GO:0005096	12	194	0.0137577	GAPVD1|SEC23A|PLCB1|RASA1|ARHGAP42|STXBP5L|SMAP1|MYO9A|ADGRB3|DLC1|ARHGEF10L|RASA3
photoreceptor outer segment	GO:0001750	6	46	0.0140576	GNAQ|IMPG1|CNGB3|IQCB1|CERKL|PCDH15
positive regulation of synapse assembly	GO:0051965	6	48	0.0162461	EPHB1|LINGO2|NLGN1|GRID2|NRXN1|ADGRB3
cell junction assembly	GO:0034329	3	6	0.0190259	VMP1|RHOA|MYO9A
anchored component of membrane	GO:0031225	5	33	0.02033	CDH13|GLIPR1L1|DPEP1|OPCML|ALPL
positive regulation of T cell mediated cytotoxicity	GO:0001916	4	20	0.0300562	CD1A|PTPRC|JSP.1|BOLA-NC1
chemotaxis	GO:0006935	6	57	0.0308271	EBD|DEFB4A|DEFB1|DEFB7|DEFB10|DEFB13
positive regulation of GTPase activity	GO:0043547	12	222	0.0312819	GAPVD1|GNAQ|SEC23A|PLCB1|RASA1|ADGRB3|SMAP1|MYO9A|STXBP5L|DLC1|ARHGEF10L|RASA3
antigen processing and presentation	GO:0019882	4	22	0.0363764	BLA-DQB|BOLA-DQA5|BOLA-DQA2|BOLA-DQB
negative regulation of protein localization to cell surface	GO:2000009	3	9	0.0370629	ASTN2|COMMD1|NEDD4L
heme binding	GO:0020037	8	114	0.0436093	IDO2|MGC127055|CYB5R4|THAP4|CYP2D14|ADGB|CYP17A1|GUCY1A2
neuron cell-cell adhesion	GO:0007158	3	10	0.0436093	ASTN2|NLGN1|TNR
prepulse inhibition	GO:0060134	3	10	0.0436093	CTNNA2|NRXN1|GRID2
